# Supplementary material for: Application of Novel Transcription Factor Machine Learning Model and Targeted Drug Combination Therapy Strategy in Triple Negative Breast Cancer
Source: Int J Mol Sci. 2023 Aug 31;24(17):13497. doi: 10.3390/ijms241713497 (PMC10487460; doi:10.3390/ijms241713497)
Supplement: Supplementary file 1 [file ijms-24-13497-s001.zip › Table S1.xlsx]

## Sheet: Sheet1
Table S1. RT-qPCR primers for E2F8, FOXM1, and MYBL2.
	Forward Primer	Reverse Primer
MYBL2	GGCCCTGGTGAGGCAGTTT	CACCAAGCATCAGGGTCCGA
FOXM1	GCTGGAAGTGTTGGCACCAG	CACACCGTGTTGGGGACTTA
E2F8	AGGTGGAGTCTAACGCCGTG	TTCAGGTTGGCTGTCGGTGT
