# Supplementary material for: Application of Novel Transcription Factor Machine Learning Model and Targeted Drug Combination Therapy Strategy in Triple Negative Breast Cancer
Source: Int J Mol Sci. 2023 Aug 31;24(17):13497. doi: 10.3390/ijms241713497 (PMC10487460; doi:10.3390/ijms241713497)
Supplement: Supplementary file 1 [file ijms-24-13497-s001.zip › Table S2.xlsx]

## Sheet: Sheet1
Table S2. Marker genes of 21 cells in scRNA-seq.
Marker Gene		Cell Type
WFDC2, SAA1, SCGB2A2, C6orf15		Cancer Cell
PLVAP, ACKR1, RAMP2, VWF		Endothelial Cell
CLDN3, MUCL1, TFF3, CD24		Epithelial Cell
CD8A , CD8B, CXCR6		Exhausted CD8+ T cell
DCN, APOD, LUM, SFRP2		Fiborblast
SPP1, RPS20, FABP4		Granulosa Cell
ASPH, SERPINE1, PFN2		Leydig Cell
CCL5, FN1, CXCL9, CCL4, CCL2, CXCL10		M1 Macrophage
SEPP1, F13A1, FOLR2, SLC40A1, STAB1, CD163		M2 Macrophage
TRAC, TRBC2, CD3D		Memory T cell
RGS5, NDUFA4L2		Mesenchymal Cell
MKI67, RRM2, UBE2C, TYMS		MKI67+ Progenitor Cell
MS4A1, CD79B, BANK1, CD79A, CD19		Naive B cell
GNLY, TRDC, NKG7, KLRC1, XCL1, CCL3, KLRD1		Natural killer (NK) cell
RGCC, DNAJB1, DNAJA1, IFNG		NKT Cell
S100A8, S100P, PI3, CXCL8, SLPI, G0S2, S100A7		Neutrophil
IGKV3-15, IGKC, IGHG1, IGKV3D-11, IGLV3-25, IGLV1-44, IGHV3-23, IGHV3-74		Plasma cell
LILRA4, PLD4, NPC2, SERPINF1, IRF8, PLAC8, IRF7		Plasmacytoid dendritic cell
BATF, TNFRSF18, TNFRSF1B, FOXP3, TNFRSF4, IL2RA, TIGIT, SNX9		Regulatory T (Treg) cell
IL7R, CCR7, CD40LG		T helper cell
FCN1, VCAN, EREG, LILRA5, AREG, CCR2		Tumor-associated macrophages (TAM)
